# Supplementary material for: Optimization of the Micellar-Based In Situ Gelling Systems Posaconazole with Quality by Design (QbD) Approach and Characterization by In Vitro Studies
Source: Pharmaceutics. 2022 Feb 27;14(3):526. doi: 10.3390/pharmaceutics14030526 (PMC8954786; doi:10.3390/pharmaceutics14030526)
Supplement: Supplementary file 1 [file pharmaceutics-14-00526-s001.zip]

Archive with 1 entries (1 files):
- pharmaceutics-1574669-supplementary.pdf
